# Supplementary material for: Factors affecting local plant knowledge in isolated communities from Patagonian steppe: Metacommunity theory is revealed as a methodological approach
Source: PLoS One. 2022 Sep 12;17(9):e0274481. doi: 10.1371/journal.pone.0274481 (PMC9467323; doi:10.1371/journal.pone.0274481)
Supplement: S1 File — The name of the participants was protected, and numbers were assigned to each informant. Gender: m-man; w-woman; Identity: mapu- Mapuche origin, teh- Tehuelche origin, mapu-teh—Mapuche and Tehuelche origin, no orig—Non-native ancestry; Use of industrial drugs (biomedicine): 0- people who do not use industrial remedies, 1- people who use industrial remedies; hunt: 0- people who do not hunt, 1- people who hunt; Handcrafted textile: 0—people who do not practice Handcrafted textile; 1—people who practice Handcrafted textile; visits to large cities: null- Null contact with cities, little-little contact with cities, frequent- frequent contact with cities, constant—Constant contact with cities; all—number of all useful plants (number of firewood plants+ edible plants medicinal plants + other uses plants). (XLSX) [file pone.0274481.s001.xlsx]

## Sheet: Hoja1
Community	Participant	age	gender	Lugar de nac	identity	formal education	occupation	use of industrial drugs (biomedicine)	hunt	Handcrafted textile	visits to large cities	number of cultivated plants	n of gathered plants	number of firewood plants	number of edible plants	number of medicinal plants	other uses plants	all
Lagunita	1	72	m	Lagunita	mapu	no formal education	raise goats	1	1	0	little	4	8	2	2	4	0	12
Lagunita	2	62	w	don't know	mapu	primary	school employee	1	0	1	little	10	12	3	2	5	2	22
Lagunita	3	40	m	don't know	mapu	primary	health post employee	1	0	0	null	7	15	2	1	12	0	22
Lagunita	4	72	m	don't know	no orig	no formal education	merchant	1	0	0	constant	0	14	2	5	7	0	14
Lagunita	5	68	w	Lagunita	mapu	primary	raise goats	0	1	0	little	0	17	5	3	7	2	17
Lagunita	6	58	w	don't know	no orig	primary	school employee	1	0	0	little	6	16	4	4	6	2	22
Lagunita	7	42	w	Lagunita	teh	primary	school employee	1	0	0	little	7	20	4	2	12	2	27
Lagunita	8	43	w	Lagunita	mapu	primary	commune clerk	1	0	1	frequent	5	20	4	3	11	2	25
Lagunita	9	87	w	Lagunita	mapu	no formal education	housekeeper	0	1	1	null	0	18	4	1	13	0	18
Lagunita	10	63	w	Gorro Frigio	no orig	no formal education	raise goats	0	1	0	little	0	27	5	4	16	2	27
Lagunita	11	57	w	Chacay	mapu	secundary	school employee	1	1	0	little	0	12	4	2	6	0	12
Lagunita	12	30	w	Gorro Frigio	mapu	secundary	cooky	1	1	1	little	0	22	3	3	14	2	22
Lagunita	13	32	m	Gorro Frigio	mapu	primary	housekeeper	1	0	1	frequent	0	11	3	3	3	2	11
Lagunita	14	41	m	Yalalaubat	teh	primary	health post employee	1	0	0	little	0	20	2	2	13	3	20
Lagunita	15	57	w	Lagunita	mapu	primary	weaver	0	1	0	little	15	13	4	1	7	1	28
Lagunita	16	75	w	Lagunita	teh-mapu	no formal education	raise goats	0	1	0	null	3	26	4	4	16	2	29
Lagunita	17	67	w	Traquetrén	mapu	no formal education	housekeeper	1	1	1	little	4	16	5	2	8	1	20
Lagunita	18	54	w	Gorro Frigio	no orig	no formal education	housekeeper	1	0	0	null	5	15	2	2	9	2	20
Lagunita	19	82	w	Blancuntre	no orig	no formal education	weaver	0	0	1	null	6	4	3	1	0	0	10
Lagunita	20	91	w	Blancuntre	no orig	no formal education	cooky	1	0	0	little	3	11	3	0	6	2	14
Lagunita	21	28	m	Lagunita	no orig	primary	housekeeper	1	0	0	constant	18	16	3	3	8	2	34
Lagunita	22	42	w	Lagunita	mapu	primary	school employee	1	0	0	frequent	6	23	5	2	14	2	29
Lagunita	23	50	m	Gastre	teh	primary	health post employee	1	0	1	little	0	9	2	0	7	0	9
Gastre	1	65	w	Gastre	mapu	no formal education	portera	1	0	0	little	12	20	6	1	10	3	32
Gastre	2	52	w	Gan gan	mapu	primary	portera	1	0	1	frequent	9	16	2	0	12	2	25
Gastre	3	47	w	Gastre	mapu	no formal education	housekeeper	1	1	1	constant	0	20	8	2	9	1	20
Gastre	4	80	m	Gastre	teh	no formal education	retired	1	1	0	little	18	10	2	0	6	2	28
Gastre	5	63	m	Paso del sapo	teh	no formal education	health post employee	0	1	0	null	10	31	10	1	15	5	41
Gastre	6	47	w	Lagunita	mapu	primary	hospital employee	1	0	0	frequent	0	8	6	0	2	0	8
Gastre	7	18	m	Gan gan	no orig	secundary	don't have formal occupation	1	0	0	null	0	10	3	0	6	1	10
Gastre	8	27	w	Gan gan	no orig	secundary	housekeeper	1	0	1	null	0	13	5	2	5	1	13
Gastre	9	29	w	Gan gan	mapu	no formal education	weaver	0	0	1	little	20	21	6	1	10	4	41
Gastre	10	54	m	Gastre	mapu	no formal education	peon	1	1	0	null	0	26	8	1	14	3	26
Gastre	11	60	w	Gastre	teh-mapu	no formal education	weaver	1	1	1	null	0	12	2	1	4	5	12
Gastre	12	20	w	Lagunita	mapu	primary	don't have formal occupation	1	1	0	little	0	12	4	0	6	2	12
Gastre	13	21	w	Esquel	no orig	secundary	don't have formal occupation	0	0	0	null	0	15	0	1	12	2	15
Gastre	14	71	m	Gastre	mapu	no formal education	retired	1	0	0	constant	25	29	2	1	20	6	54
Gastre	15	69	w	Gastre	no orig	no formal education	cooky	1	0	1	null	42	22	4	0	16	2	64
Gastre	16	37	m	Lagunita	no orig	primary	commune clerk	1	0	0	frequent	0	16	3	1	10	2	16
Gastre	17	70	w	Gan gan	no orig	no formal education	don't have formal occupation	1	1	0	null	0	23	9	2	9	3	23
Gastre	18	32	w	Gastre	mapu	primary	commune clerk	1	0	0	little	0	13	8	3	2	0	13
Gastre	19	39	m	Lagunita	mapu	primary	commune clerk	1	0	0	frequent	0	8	3	2	3	0	8
Gastre	20	41	w	Paso del sapo	mapu	no formal education	hospital employee	1	0	0	frequent	14	16	4	3	8	1	30
Gastre	21	50	w	Esquel	mapu	no formal education	don't have formal occupation	0	0	0	little	0	9	3	0	6	0	9
Gastre	22	24	w	Gastre	no orig	secundary	don't have formal occupation	1	1	1	little	6	12	6	0	6	0	18
Gastre	23	18	w	Gastre	mapu	secundary	don't have formal occupation	0	1	1	null	15	10	2	2	5	1	25
Gan gan	1	41	w	gorro frigio	mapu	primary	housekeeper	1	0	1	little	9	14	1	3	8	2	23
Gan gan	2	38	m	Gastre	mapu	primary	hospital employee	1	1	0	constant	0	6	0	0	6	0	6
Gan gan	3	57	m	Traquetrén	mapu	primary	don't have formal occupation	1	1	1	null	6	11	1	1	9	0	17
Gan gan	4	60	m	Gan gan	teh-mapu	no formal education	hospital employee	1	0	0	little	15	3	1	2	0	0	18
Gan gan	5	28	m	Lagunita	teh	primary	health post employee	1	0	1	frequent	5	19	1	2	10	6	24
Gan gan	6	36	w	Lagunita	mapu	primary	housekeeper	1	0	1	little	0	8	1	3	2	2	8
Gan gan	7	81	w	don't know	no orig	no formal education	housekeeper	0	0	0	little	0	9	1	5	1	2	9
Gan gan	8	54	m	Gan gan	no orig	no formal education	health post employee	0	1	1	little	0	6	1	2	3	0	6
Gan gan	9	56	w	Gan gan	mapu	no formal education	weaver	1	1	1	little	7	11	1	0	10	0	18
Gan gan	10	63	m	Gastre	mapu	no formal education	health post employee	1	0	1	little	0	8	1	3	4	0	8
Gan gan	11	71	w	Gan gan	teh-mapu	no formal education	weaver	1	1	1	little	0	11	1	3	4	3	11
Gan gan	12	43	w	Lagunita	mapu	primary	cooky	1	0	1	null	0	11	1	2	7	1	11
Gan gan	13	51	w	Esquel	mapu	no formal education	school employee	0	0	0	frequent	0	3	0	1	2	0	3
Gan gan	14	50	m	Gan gan	teh-mapu	primary	retired	0	0	0	frequent	8	23	1	1	16	5	31
Gan gan	15	39	w	Gan gan	no orig	primary	cooky	1	1	1	little	4	16	1	5	8	2	20
Gan gan	16	46	w	Gan gan	no orig	secundary	school employee	0	0	0	little	0	5	1	1	0	3	5
Gan gan	17	29	w	Gan gan	teh-mapu	no formal education	school employee	1	0	0	little	0	11	0	2	9	0	11
Gan gan	18	32	m	Gan gan	teh	primary	commune clerk	1	0	0	frequent	0	5	0	2	2	1	5
Gan gan	19	39	m	Lagunita	teh	primary	commune clerk	0	0	0	frequent	0	6	0	3	3	0	6
Gan gan	20	41	m	Conaniyeu	mapu	no formal education	hospital employee	0	0	1	frequent	14	11	1	0	8	2	25
Gan gan	21	36	w	Corcovado	mapu	primary	housekeeper	1	0	1	null	0	9	1	1	6	1	9
Gan gan	22	78	m	Gan gan	mapu	no formal education	retired	1	1	0	frequent	6	12	1	4	6	1	18
Gan gan	23	19	w	Gan gan	teh	secundary	don't have formal occupation	0	1	0	null	12	3	1	2	0	0	15
